# Supplementary material for: Integration of multi-omics data to unveil the molecular landscape and role of piRNAs in early-onset colorectal cancer
Source: BMC Med. 2025 Apr 29;23:250. doi: 10.1186/s12916-025-04074-2 (PMC12042543; doi:10.1186/s12916-025-04074-2)
Supplement: Supplementary file 1 — Additional file 1: Table S1. Sequences of qPCR primers. Table S2. Clinical and tumor characteristics of patients with early-onset and late-onset colorectal cancer. Table S3. GSEA analysis of the different expression genes. Table S4. Differentially expressed genes identified in the TCGA database after using inverse probability of treatment weighting method to balance baseline covariates associated with EOCRC and LOCRC. Table S5. Consistent differential methylation sites and transcription genes identified in the TCGA database. Table S6. Baseline information of CRC patients. Table S7. RNA sequences of differentially expressed piRNAs and their IDs in piRBase, piRNAdb and RNAcentral. Table S8. GSEA analysis of RNA-seq results (mimic-FR019089 vs mimic-NC). Table S9. GSEA analysis of RNA-seq results (mimic-FR019019 vs mimic-NC). [file 12916_2025_4074_MOESM1_ESM.xlsx]

## Sheet: Sheet1
Table S1. Sequences of qPCR primers.
PRIMER	SEQUENCE
FR019089_For	GGGAAGTGATGACACCTGTGACT
FR019089_Rev	AGTGCAGGGTCCGAGGTATT
FR019089_RT	GTCGTATCCAGTGCAGGGTCCGAGGTATTCGCACTGGATACGACTTCAAC
FR019019_For	TTCATGATGACACAGGACCTTGT
FR019019_Rev	AGTGCAGGGTCCGAGGTATT
FR019019_RT	GTCGTATCCAGTGCAGGGTCCGAGGTATTCGCACTGGATACGACGTTCAG
FR0132045_For	GCGATGAGGAGGTACCTATTGTGT
FR0132045_Rev	AGTGCAGGGTCCGAGGTATT
FR0132045_RT	GTCGTATCCAGTGCAGGGTCCGAGGTATTCGCACTGGATACGACTACTCA
PIWIL1-For	CAGCCAAGTCACAAGGACTC
PIWIL1-Rev	GATGTCAGCCGGAAATGGTT
RIPK3-For	GCAACATAGGAAGTGGGGCT
RIPK3-Rev	GGTTCTGGTCGTGCAGGTAA
GATA3-For	CGAACTGTCAGACCACCACA
GATA3-Rev	TCGGTTTCTGGTCTGGATGC
PPARG-For	CCAGAAGCCTGCATTTCTGC
PPARG-Rev	CACGGAGCTGATCCCAAAGT
TNF-For	ACTTTGGAGTGATCGGCC
TNF-Rev	GCTTGAGGGTTTGCTACAAC
U6_For	TACTAAAATTGGAACGATACAG
U6_Rev	AAAATATGGAACGCTTCAC

## Sheet: Sheet2
Table S2. Clinical and tumor characteristics of patients with early-onset and late-onset colorectal cancer.
Characteristic a	EOCRC vs LOCRC
	EOCRC, ≤50 years (n=69)	LOCRC, ＞50 years (n=446)
Age at diagnosis, y
Mean (SD)	43.71	69.29
Median (range)	45 (31-50)	69 (51-90)
Sex, No. (%)
Male	29 (42.03)	251 (56.28)
Female	40 (57.97)	195 (43.72)
Vital status, No. (%)
Alive	62 (89.86)	400 (89.69)
Dead	7 (10.14)	45 (10.09)
Unknown	0 (0.00)	1 (0.22)
Stage at initial CRC diagnosis, No. (%)
I	9 (13.04)	78 (17.49)
II	16 (23.19)	173 (38.80)
III	28 (40.58)	124 (27.80)
IV	14 (20.29)	61 (13.68)
Unknown/not reported	2 (2.90)	10 (2.24)
Race, No. (%)
White	41 (59.42)	216 (48.43)
Black or African American	14 (20.29)	45 (10.09)
Other	14 (20.29)	185 (41.78)
BMI, No. (%)
Underweight	0 (0.00)	5 (1.12)
Normal	15 (21.74)	67 (15.02)
Overweight	24 (34.78)	87 (19.51)
Obese	11 (15.94)	64 (14.35)
Unknown	19 (27.54)	223 (50.00)
Median BMI	26.59	26.9
Radiation history, No. (%)
Ever	6 (8.70)	28 (6.28)
Never	59 (85.50)	371 (83.18)
Unknown	4 (5.80)	57 (12.78)
Primary tumor location, No. (%)
Colon	51 (73.91)	332 (74.44)
Rectum	18 (26.09)	114 (25.56)
MSI status
MSI-High	9 (13.04)	62 (13.90)
MSI-Low	16 (23.19)	71 (15.92)
MSS	43 (62.32)	311 (69.73)
Unknown	1 (1.45)	2 (0.45)
a Continuous variables were presented as median (IQR) and categorical variables as No. (%). Percentages may not add up to 100% owing to rounding.

## Sheet: Sheet3
Table S3. GSEA analysis of the different expression genes.
ID	Description	setSize	enrichmentScore	NES	p.adjust	qvalues	rank	leading_edge	core_enrichment
hsa04612	Antigen processing and presentation	51	0.686805	2.01165	0.000218436	0.00573455	2314	tags=49%	list=12%
hsa05133	Pertussis	76	0.694161	2.17663	0.000224266	0.00573455	1936	tags=37%	list=10%
hsa05150	Staphylococcus aureus infection	79	0.61323	1.93344	0.000224871	0.00573455	1930	tags=47%	list=10%
hsa05323	Rheumatoid arthritis	77	0.618005	1.93928	0.000225327	0.00573455	2612	tags=44%	list=14%
hsa04657	IL-17 signaling pathway	94	0.617525	2.0015	0.000230097	0.00573455	1113	tags=31%	list=6%
hsa04061	Viral protein interaction with cytokine and cytokine receptor	98	0.702645	2.291	0.000230203	0.00573455	1943	tags=56%	list=10%
hsa04625	C-type lectin receptor signaling pathway	104	0.567197	1.86434	0.000231321	0.00573455	2179	tags=26%	list=11%
hsa04620	Toll-like receptor signaling pathway	102	0.63246	2.07255	0.000231428	0.00573455	2734	tags=33%	list=14%
hsa04630	JAK-STAT signaling pathway	162	0.596057	2.07845	0.000238209	0.00573455	3416	tags=40%	list=18%
hsa04621	NOD-like receptor signaling pathway	182	0.502351	1.77646	0.00024325	0.00573455	3903	tags=33%	list=20%
hsa04062	Chemokine signaling pathway	190	0.569447	2.02357	0.000246609	0.00573455	2094	tags=31%	list=11%
hsa05332	Graft-versus-host disease	20	0.81764	1.99755	0.000422744	0.00872733	2194	tags=80%	list=12%
hsa05162	Measles	139	0.541869	1.85183	0.000471476	0.00872733	4125	tags=40%	list=22%
hsa05152	Tuberculosis	164	0.517926	1.80834	0.000477669	0.00872733	2864	tags=27%	list=15%
hsa04668	TNF signaling pathway	112	0.556415	1.84783	0.000697999	0.0119027	3366	tags=37%	list=18%
hsa04940	Type I diabetes mellitus	23	0.741663	1.87244	0.0010553	0.0157506	2902	tags=70%	list=15%
hsa04650	Natural killer cell mediated cytotoxicity	117	0.520767	1.7386	0.00117371	0.0157506	2810	tags=34%	list=15%
hsa04936	Alcoholic liver disease	141	0.498401	1.70467	0.00118455	0.0157506	2734	tags=25%	list=14%
hsa05164	Influenza A	156	0.47173	1.63626	0.00119818	0.0157506	2734	tags=28%	list=14%
hsa05167	Kaposi sarcoma-associated herpesvirus infection	188	0.442196	1.56911	0.00123153	0.0157506	3364	tags=27%	list=18%
hsa05330	Allograft rejection	17	0.797353	1.88059	0.00148211	0.0179873	2659	tags=71%	list=14%
hsa04659	Th17 cell differentiation	94	0.532293	1.72526	0.00161068	0.0179873	2810	tags=36%	list=15%
hsa05142	Chagas disease	101	0.515399	1.68686	0.00161738	0.0179873	2285	tags=30%	list=12%
hsa04380	Osteoclast differentiation	125	0.489063	1.64734	0.00211615	0.0225537	3078	tags=36%	list=16%
hsa04623	Cytosolic DNA-sensing pathway	62	0.577221	1.7495	0.00264375	0.0270498	1562	tags=21%	list=8%
hsa04217	Necroptosis	157	0.444136	1.5408	0.00288392	0.0283722	4511	tags=36%	list=24%
hsa00030	Pentose phosphate pathway	30	0.671933	1.77526	0.00323625	0.0295984	2775	tags=30%	list=15%
hsa05321	Inflammatory bowel disease	51	0.598627	1.75337	0.00327654	0.0295984	2709	tags=51%	list=14%
hsa04613	Neutrophil extracellular trap formation	183	0.426219	1.50867	0.00341547	0.0295984	2591	tags=25%	list=14%
hsa04064	NF-kappa B signaling pathway	102	0.487902	1.59884	0.00347142	0.0295984	3364	tags=33%	list=18%
hsa04145	Phagosome	130	0.449053	1.52164	0.00706215	0.0582717	1824	tags=19%	list=10%
hsa04915	Estrogen signaling pathway	137	0.435332	1.4835	0.0078088	0.0616758	1937	tags=18%	list=10%
hsa05322	Systemic lupus erythematosus	115	0.458461	1.52736	0.00795694	0.0616758	3126	tags=34%	list=16%
hsa04726	Serotonergic synapse	111	-0.479153	-1.52117	0.00908138	0.0683212	2260	tags=28%	list=12%
hsa05032	Morphine addiction	91	-0.505599	-1.55782	0.00994848	0.0727062	2260	tags=30%	list=12%
hsa00260	Glycine	40	-0.62043	-1.66821	0.0110988	0.0788597	2465	tags=35%	list=13%
hsa04658	Cholesterol metabolism	78	0.490537	1.54251	0.011945	0.0809802	2810	tags=33%	list=15%
hsa04614	Renin-angiotensin system	23	0.666569	1.68285	0.0120304	0.0809802	2373	tags=43%	list=12%
hsa04260	Cardiac muscle contraction	83	-0.507004	-1.54125	0.0134336	0.0881073	2634	tags=29%	list=14%
hsa05310	Asthma	16	0.718327	1.66727	0.015668	0.0956875	3941	tags=69%	list=21%
hsa04979	Cholesterol metabolism	50	-0.573662	-1.60434	0.0157116	0.0956875	1396	tags=18%	list=7%
hsa05146	Amoebiasis	101	0.452911	1.48234	0.0157116	0.0956875	2242	tags=27%	list=12%
hsa04723	Retrograde endocannabinoid signaling	140	-0.436563	-1.42613	0.0186851	0.11115	2596	tags=30%	list=14%
hsa05144	Malaria	49	0.534185	1.5565	0.0197354	0.114021	2436	tags=41%	list=13%
hsa00190	Oxidative phosphorylation	120	-0.449908	-1.44154	0.0200593	0.114021	2675	tags=20%	list=14%
hsa04610	Complement and coagulation cascades	85	0.464353	1.47976	0.021019	0.114699	2480	tags=34%	list=13%
hsa04672	Intestinal immune network for IgA production	33	0.585833	1.57661	0.0210753	0.114699	2612	tags=55%	list=14%
hsa05235	PD-L1 expression and PD-1 checkpoint pathway in cancer	89	0.452353	1.45538	0.023766	0.126648	2425	tags=24%	list=13%
hsa00052	Galactose metabolism	31	0.589881	1.56707	0.0259123	0.132831	3460	tags=35%	list=18%
hsa01523	Antifolate resistance	30	0.592548	1.56552	0.026753	0.132831	2434	tags=33%	list=13%
hsa04142	Lysosome	132	0.406698	1.38037	0.0268425	0.132831	6155	tags=50%	list=32%
hsa04913	Ovarian steroidogenesis	50	0.519382	1.51702	0.0270035	0.132831	1903	tags=32%	list=10%
hsa05033	Nicotine addiction	40	-0.573111	-1.54098	0.0288568	0.136811	2976	tags=62%	list=16%
hsa04660	T cell receptor signaling pathway	103	0.429182	1.40947	0.0288884	0.136811	2425	tags=21%	list=13%
hsa00860	Porphyrin metabolism	43	-0.56264	-1.53285	0.0294172	0.136811	1350	tags=16%	list=7%
hsa00514	Other types of O-glycan biosynthesis	46	-0.551001	-1.52075	0.0323117	0.147589	2325	tags=24%	list=12%
hsa04622	RIG-I-like receptor signaling pathway	70	0.463591	1.43424	0.0364931	0.163764	5533	tags=44%	list=29%
hsa04727	GABAergic synapse	89	-0.45995	-1.41356	0.0394597	0.172768	2260	tags=29%	list=12%
hsa00601	Glycosphingolipid biosynthesis - lacto and neolacto series	27	-0.61518	-1.53338	0.0398503	0.172768	1664	tags=30%	list=9%
hsa04922	Glucagon signaling pathway	107	0.413009	1.36438	0.0445269	0.187299	2810	tags=21%	list=15%
hsa00010	Glycolysis / Gluconeogenesis	67	0.461989	1.41925	0.0446667	0.187299	4196	tags=30%	list=22%
hsa00053	Ascorbate and aldarate metabolism	30	-0.587301	-1.49663	0.0478852	0.197557	1505	tags=20%	list=8%

## Sheet: Sheet4
Table S4. Differential expressed genes identified in the TCGA database after using inverse probability of treatment weighting method to balance baseline covariates associated with EOCRC and LOCRC.
	logFC	PValue	FDR	change
SFTPC_weighted	3.30008	0.000216996	0.00947587	UP
TKTL1_weighted	3.29927	5.04611e-08	9.89927e-06	UP
SPRR2E_weighted	3.29499	0.00013012	0.00659163	UP
MAGEC2_weighted	3.10282	0.000300931	0.0120192	UP
SPRR2F_weighted	2.90389	0.00201768	0.0449597	UP
PNMA5_weighted	2.89566	0.000124609	0.00639341	UP
CRCT1_weighted	2.86003	0.000116368	0.0060956	UP
CALCB_weighted	2.82075	6.65348e-05	0.00404669	UP
MT4_weighted	2.52536	0.00202503	0.0450638	UP
CYP1A1_weighted	2.31864	2.30701e-06	0.000246863	UP
COL2A1_weighted	2.3103	5.77905e-07	7.97509e-05	UP
CLEC2A_weighted	2.22831	0.000504848	0.0172684	UP
REG3G_weighted	2.20746	0.000412866	0.0152425	UP
TMEM132C_weighted	2.13003	1.80464e-06	0.000206322	UP
CCL25_weighted	2.09545	0.00014599	0.0071558	UP
TMEM229A_weighted	2.08601	4.3722e-06	0.000428862	UP
SPRR2A_weighted	2.04444	0.000110587	0.00590744	UP
SPRR3_weighted	2.03266	0.000820183	0.0243499	UP
KRT31_weighted	1.97833	0.00028101	0.0114057	UP
NTS_weighted	1.96392	0.000227311	0.00978169	UP
SOHLH1_weighted	1.9621	0.000175884	0.00805365	UP
S100G_weighted	1.82904	0.00153459	0.0370859	UP
MMP8_weighted	1.78749	6.33231e-06	0.000586575	UP
PRSS33_weighted	1.7841	3.05623e-07	4.66833e-05	UP
NNAT_weighted	1.74078	2.1258e-08	4.88933e-06	UP
SERPINB4_weighted	1.71773	0.00130807	0.0332996	UP
SPRR2D_weighted	1.66623	0.000769767	0.0233379	UP
KRT84_weighted	1.6376	0.00011374	0.00602099	UP
PIWIL1_weighted	1.61497	5.69114e-07	7.93485e-05	UP
ANXA8L1_weighted	1.58657	0.000242553	0.0103046	UP
CST6_weighted	1.58651	0.000153437	0.00726216	UP
IGFL1_weighted	1.56687	0.000543427	0.0182144	UP
SERPINB7_weighted	1.54896	7.44086e-05	0.00434086	UP
AHSG_weighted	1.53366	7.25472e-05	0.00431539	UP
REG3A_weighted	1.52391	0.00176917	0.040784	UP
DKK4_weighted	1.51646	0.000238012	0.0101332	UP
TRARG1_weighted	1.49831	0.00189169	0.042627	UP
SERPINB2_weighted	1.48895	8.43928e-05	0.00467784	UP
CCK_weighted	1.48887	0.000490365	0.0169761	UP
ERVH48.1_weighted	1.46514	1.81247e-05	0.0014167	UP
UBD_weighted	1.4414	6.13848e-06	0.000571307	UP
GRM1_weighted	1.43743	0.00014118	0.00695818	UP
ANXA8_weighted	1.42545	0.00025586	0.0106442	UP
HBG2_weighted	1.40365	0.00136007	0.0342305	UP
FAM81B_weighted	1.39662	0.00111819	0.0299931	UP
KRT6A_weighted	1.38177	0.00188724	0.0426041	UP
AIRE_weighted	1.37021	9.59194e-05	0.00518743	UP
KRT16_weighted	1.36034	0.000406139	0.0151056	UP
IDO1_weighted	1.35752	1.30291e-06	0.000160933	UP
KRT78_weighted	1.31404	6.08306e-05	0.00376848	UP
NPVF_weighted	1.31395	5.41572e-05	0.00345123	UP
GALP_weighted	1.29317	0.00127053	0.0327091	UP
DMRT1_weighted	1.28583	0.000173098	0.00796249	UP
CST5_weighted	1.27597	0.000579281	0.0190264	UP
SPRR2B_weighted	1.26783	0.00185891	0.0422597	UP
C7orf33_weighted	1.26028	1.13438e-06	0.00014501	UP
CALHM6_weighted	1.22755	2.49366e-07	3.86808e-05	UP
MUC16_weighted	1.21005	1.33734e-06	0.000164173	UP
SCYGR6_weighted	1.20862	0.000149438	0.00723388	UP
VPREB1_weighted	1.19328	2.53252e-06	0.000261215	UP
KRT13_weighted	1.18792	0.000359305	0.0138797	UP
SHISA9_weighted	1.17746	0.0014905	0.0364939	UP
SLC6A2_weighted	1.16454	3.16024e-06	0.000320997	UP
TUBA3E_weighted	1.16153	0.000427104	0.0156087	UP
CXCL5_weighted	1.14081	0.000930641	0.0266793	UP
TCHH_weighted	1.12463	4.50058e-05	0.00299191	UP
IL36B_weighted	1.11068	0.00130018	0.0331423	UP
AP000471.1_weighted	1.10683	3.38303e-07	5.07175e-05	UP
SSX1_weighted	1.10041	0.000762028	0.0231735	UP
TCF23_weighted	1.09731	2.04259e-05	0.00157201	UP
FBXO47_weighted	1.09102	8.82548e-05	0.00486496	UP
PLIN1_weighted	1.09087	0.000436725	0.0157099	UP
GLYATL2_weighted	1.08841	1.27453e-05	0.00105065	UP
SAA1_weighted	1.07209	0.000448163	0.0158228	UP
PSAPL1_weighted	1.07051	0.000345982	0.0134953	UP
FOXD1_weighted	1.06866	0.000275516	0.0112283	UP
EPHB6_weighted	1.06352	0.000590994	0.0192289	UP
DIO3_weighted	1.06118	0.00018476	0.00832896	UP
ZBED2_weighted	1.05572	4.95291e-05	0.00321779	UP
FAM133A_weighted	1.02991	0.000122536	0.00635218	UP
DLK1_weighted	1.00009	0.00147312	0.0362218	UP
SLC8A2_weighted	-1.00439	7.75389e-08	1.45005e-05	DOWN
SLC27A6_weighted	-1.01023	4.69167e-06	0.000456085	DOWN
A4GNT_weighted	-1.01108	2.5258e-06	0.000261215	DOWN
ZDHHC22_weighted	-1.01236	2.10483e-05	0.00161371	DOWN
MAP2_weighted	-1.01387	3.41673e-08	7.27327e-06	DOWN
KCNN1_weighted	-1.01669	4.12248e-07	5.9346e-05	DOWN
CD22_weighted	-1.01721	1.23167e-07	2.11123e-05	DOWN
CELF4_weighted	-1.01967	1.56174e-06	0.000183825	DOWN
MYL3_weighted	-1.01969	6.73316e-08	1.27104e-05	DOWN
CRH_weighted	-1.02204	1.10738e-05	0.000955114	DOWN
FCRL1_weighted	-1.02871	1.26469e-05	0.00105006	DOWN
MKRN3_weighted	-1.02974	0.00160397	0.0383001	DOWN
CACNG3_weighted	-1.03406	3.3049e-06	0.000333995	DOWN
CSN2_weighted	-1.03986	1.9679e-05	0.00152627	DOWN
PCDHA11_weighted	-1.04395	0.000136175	0.00682924	DOWN
MGAT5B_weighted	-1.04467	8.5858e-07	0.000113028	DOWN
RGS7_weighted	-1.05012	1.14138e-05	0.000971874	DOWN
PLAAT5_weighted	-1.05069	6.36116e-06	0.000586575	DOWN
NKX2.8_weighted	-1.05532	0.0002936	0.0118208	DOWN
CABP7_weighted	-1.06055	7.75595e-07	0.000103464	DOWN
CTXND1_weighted	-1.06056	0.000426981	0.0156087	DOWN
SNCA_weighted	-1.06861	3.25477e-10	1.10386e-07	DOWN
GOLGA6L7_weighted	-1.07047	1.21087e-05	0.00101804	DOWN
IGFN1_weighted	-1.07729	4.88619e-06	0.000470061	DOWN
GUCA1C_weighted	-1.08234	6.82467e-05	0.0041133	DOWN
CCNA1_weighted	-1.08392	1.35787e-06	0.000165329	DOWN
FOXE1_weighted	-1.08397	3.89803e-07	5.69341e-05	DOWN
ATCAY_weighted	-1.08737	2.03398e-06	0.000223626	DOWN
ANO4_weighted	-1.09093	3.99197e-08	8.32077e-06	DOWN
CLDN19_weighted	-1.0978	1.39682e-06	0.000168375	DOWN
DIRAS1_weighted	-1.11479	1.30459e-10	4.83423e-08	DOWN
ALDH1A2_weighted	-1.12234	0.000123406	0.00637484	DOWN
CLDN10_weighted	-1.12538	0.000776837	0.0235117	DOWN
GFY_weighted	-1.13053	4.28431e-05	0.00287681	DOWN
AVP_weighted	-1.13067	2.62711e-06	0.000269581	DOWN
FOXL2_weighted	-1.13274	7.65034e-05	0.00438634	DOWN
ACTL6B_weighted	-1.1424	5.47581e-06	0.000521767	DOWN
NPPC_weighted	-1.14692	2.26144e-07	3.59138e-05	DOWN
SOX2_weighted	-1.15443	0.00163394	0.0386924	DOWN
HCN4_weighted	-1.15681	1.72974e-07	2.7913e-05	DOWN
MT1H_weighted	-1.15689	1.20528e-08	2.94117e-06	DOWN
COL26A1_weighted	-1.16234	1.11081e-07	1.96702e-05	DOWN
GDAP1L1_weighted	-1.16473	2.61841e-08	5.88702e-06	DOWN
BTBD17_weighted	-1.16493	1.15867e-06	0.000146741	DOWN
SERPINA3_weighted	-1.17065	3.77291e-07	5.55117e-05	DOWN
OPRK1_weighted	-1.17497	1.3462e-07	2.26365e-05	DOWN
DIRAS3_weighted	-1.17637	1.00953e-15	8.08026e-13	DOWN
KRT37_weighted	-1.17665	8.42794e-06	0.000756247	DOWN
LGSN_weighted	-1.17966	0.000959314	0.0271854	DOWN
CCDC198_weighted	-1.1859	2.46776e-06	0.000258174	DOWN
MS4A15_weighted	-1.19337	5.35239e-09	1.42802e-06	DOWN
MS4A1_weighted	-1.19661	5.06349e-07	7.18585e-05	DOWN
CNNM1_weighted	-1.19982	2.38598e-09	6.72624e-07	DOWN
KRT38_weighted	-1.21349	5.98992e-06	0.000560086	DOWN
HPR_weighted	-1.21667	1.10181e-05	0.000954423	DOWN
CR2_weighted	-1.22065	1.95007e-06	0.000219219	DOWN
INA_weighted	-1.22164	1.95944e-09	5.68237e-07	DOWN
ATP2B3_weighted	-1.22793	1.13776e-06	0.00014501	DOWN
TRIM71_weighted	-1.22996	3.51805e-05	0.00247004	DOWN
WNT3A_weighted	-1.23547	8.12707e-09	2.05851e-06	DOWN
SP9_weighted	-1.23833	0.00162655	0.0386053	DOWN
INSM1_weighted	-1.25054	2.00045e-05	0.00154552	DOWN
AICDA_weighted	-1.25536	4.91987e-07	7.0319e-05	DOWN
BEX1_weighted	-1.25549	4.28715e-08	8.8439e-06	DOWN
RNF17_weighted	-1.25815	3.04993e-08	6.56227e-06	DOWN
CHRNA2_weighted	-1.26065	9.67584e-07	0.000124912	DOWN
CDC20B_weighted	-1.26926	3.42172e-07	5.07175e-05	DOWN
HOMER2_weighted	-1.27514	2.41711e-09	6.72624e-07	DOWN
PEG10_weighted	-1.27728	4.69533e-06	0.000456085	DOWN
GALNT13_weighted	-1.29812	6.74558e-07	9.18225e-05	DOWN
SCG3_weighted	-1.30071	1.91579e-06	0.000216581	DOWN
UGT2B7_weighted	-1.32272	4.07609e-09	1.1022e-06	DOWN
CDH12_weighted	-1.32991	4.86464e-08	9.69152e-06	DOWN
CA10_weighted	-1.33471	1.11061e-08	2.74362e-06	DOWN
ATP12A_weighted	-1.34508	0.000105664	0.00568369	DOWN
RIMS4_weighted	-1.34621	1.56366e-07	2.54381e-05	DOWN
LGALS14_weighted	-1.35823	7.57456e-05	0.00437304	DOWN
TGFB2_weighted	-1.36365	2.41582e-17	2.41703e-14	DOWN
C13orf42_weighted	-1.36702	1.36329e-06	0.000165329	DOWN
PRH2_weighted	-1.37379	6.49698e-12	3.25012e-09	DOWN
TPH1_weighted	-1.37842	1.8548e-09	5.45803e-07	DOWN
COLGALT2_weighted	-1.38592	4.65512e-08	9.45118e-06	DOWN
GATA4_weighted	-1.38779	0.000482666	0.0167676	DOWN
VWA5B2_weighted	-1.39131	1.01704e-10	3.91363e-08	DOWN
ZPBP2_weighted	-1.40258	3.52251e-08	7.41953e-06	DOWN
GABRP_weighted	-1.40981	3.4171e-07	5.07175e-05	DOWN
APLP1_weighted	-1.41208	2.51151e-19	3.39504e-16	DOWN
BHMT_weighted	-1.41812	6.17012e-08	1.17585e-05	DOWN
SLC38A8_weighted	-1.42103	4.89177e-08	9.69152e-06	DOWN
HOXC12_weighted	-1.42129	0.00108404	0.0293519	DOWN
SYT5_weighted	-1.42289	1.70591e-12	9.482e-10	DOWN
LRRTM1_weighted	-1.42351	1.24339e-08	2.99761e-06	DOWN
S100A7_weighted	-1.42719	0.000363516	0.0139884	DOWN
POU3F3_weighted	-1.42757	2.42024e-09	6.72624e-07	DOWN
DLGAP1_weighted	-1.43007	7.30732e-12	3.56633e-09	DOWN
PLEKHG4B_weighted	-1.43208	1.27134e-10	4.7999e-08	DOWN
FOXR2_weighted	-1.43519	8.98212e-06	0.000795275	DOWN
THSD7B_weighted	-1.43766	1.05688e-09	3.25357e-07	DOWN
KRT39_weighted	-1.43902	7.9758e-07	0.000105693	DOWN
SULT1E1_weighted	-1.44222	7.89821e-06	0.000715128	DOWN
USP26_weighted	-1.44545	3.84131e-10	1.28108e-07	DOWN
KIF1A_weighted	-1.44918	1.67684e-08	3.94748e-06	DOWN
SLC22A31_weighted	-1.45119	1.47852e-06	0.000176103	DOWN
HOXC13_weighted	-1.4707	0.000224692	0.00975289	DOWN
KIRREL2_weighted	-1.47239	4.14197e-11	1.69145e-08	DOWN
CHGA_weighted	-1.4926	2.57609e-07	3.9652e-05	DOWN
KCNQ2_weighted	-1.49744	1.1421e-07	2.00469e-05	DOWN
UGT3A1_weighted	-1.50859	2.59804e-08	5.88702e-06	DOWN
GIP_weighted	-1.51157	9.4518e-08	1.71937e-05	DOWN
NCAN_weighted	-1.54371	4.22715e-10	1.36428e-07	DOWN
SHISA7_weighted	-1.54734	1.81943e-10	6.61942e-08	DOWN
RPRM_weighted	-1.55311	3.68173e-17	3.50817e-14	DOWN
LRRC53_weighted	-1.55361	1.71052e-09	5.10858e-07	DOWN
FEV_weighted	-1.55984	2.94743e-10	1.01686e-07	DOWN
LHX1_weighted	-1.56445	5.8464e-09	1.5393e-06	DOWN
SERPINA9_weighted	-1.56529	3.08684e-07	4.67937e-05	DOWN
TFAP2D_weighted	-1.58248	8.24816e-08	1.5282e-05	DOWN
NEUROD2_weighted	-1.58408	3.99741e-10	1.31128e-07	DOWN
CACNA1E_weighted	-1.58673	7.99211e-11	3.19844e-08	DOWN
EPHA8_weighted	-1.59522	5.71023e-07	7.93485e-05	DOWN
ERVW.1_weighted	-1.60225	2.48876e-11	1.0375e-08	DOWN
FCER2_weighted	-1.60315	4.72939e-12	2.42654e-09	DOWN
BX276092.9_weighted	-1.60516	0.000149666	0.00723388	DOWN
MAEL_weighted	-1.60711	1.22867e-07	2.11123e-05	DOWN
PTPRZ1_weighted	-1.62172	1.59807e-11	6.9516e-09	DOWN
EZHIP_weighted	-1.62606	0.000726117	0.0224916	DOWN
TDRD12_weighted	-1.64236	4.62201e-13	2.80262e-10	DOWN
CYP4F8_weighted	-1.68157	4.45412e-12	2.34544e-09	DOWN
GPR83_weighted	-1.68177	2.06034e-08	4.79388e-06	DOWN
NEUROD4_weighted	-1.68325	2.69425e-08	5.92438e-06	DOWN
SEZ6_weighted	-1.68592	1.00136e-10	3.91363e-08	DOWN
SH3GL2_weighted	-1.69663	3.47665e-12	1.88021e-09	DOWN
TCL1A_weighted	-1.70156	1.97507e-10	7.05735e-08	DOWN
UGT2B10_weighted	-1.71506	1.5954e-09	4.83697e-07	DOWN
GPR50_weighted	-1.72083	9.21494e-07	0.000119734	DOWN
PAX4_weighted	-1.74824	6.48525e-09	1.68532e-06	DOWN
ITLN2_weighted	-1.76208	4.47096e-05	0.00298213	DOWN
HSF5_weighted	-1.77487	1.53749e-11	6.8367e-09	DOWN
DPYSL5_weighted	-1.82871	1.62844e-12	9.31001e-10	DOWN
SCGB1D2_weighted	-1.84508	1.2383e-06	0.0001556	DOWN
CST9L_weighted	-1.87044	8.64823e-09	2.16314e-06	DOWN
PRSS41_weighted	-1.88057	1.32175e-16	1.20219e-13	DOWN
GTSF1_weighted	-1.94886	1.25052e-12	7.35966e-10	DOWN
FGF6_weighted	-1.97918	3.28448e-09	9.00308e-07	DOWN
PCSK2_weighted	-1.98208	1.15338e-14	8.54786e-12	DOWN
QRFPR_weighted	-1.99376	1.74286e-11	7.42015e-09	DOWN
LRP2_weighted	-2.03075	3.70699e-14	2.55782e-11	DOWN
KRTAP9.3_weighted	-2.03294	2.14255e-06	0.00023216	DOWN
ARHGAP36_weighted	-2.04804	5.42585e-14	3.61904e-11	DOWN
COX8C_weighted	-2.05302	5.15411e-08	1.0013e-05	DOWN
CRABP1_weighted	-2.05557	3.14995e-16	2.62627e-13	DOWN
VHLL_weighted	-2.08206	1.0375e-11	4.94296e-09	DOWN
TMPRSS11E_weighted	-2.0863	1.43569e-07	2.37423e-05	DOWN
CACNG7_weighted	-2.0915	3.44846e-15	2.65399e-12	DOWN
EEF1A2_weighted	-2.13831	2.81515e-20	4.69427e-17	DOWN
HRH3_weighted	-2.19499	1.33148e-11	6.19603e-09	DOWN
SLC26A9_weighted	-2.23242	7.82618e-10	2.48574e-07	DOWN
AADACL4_weighted	-2.27957	9.40383e-14	5.88033e-11	DOWN
CPS1_weighted	-2.28927	1.51047e-14	1.07945e-11	DOWN
CHST8_weighted	-2.29869	4.74192e-20	7.29891e-17	DOWN
ANXA10_weighted	-2.31223	7.49479e-09	1.9227e-06	DOWN
UTS2B_weighted	-2.33732	3.51805e-21	7.03962e-18	DOWN
SLC9A4_weighted	-2.34678	1.92785e-22	4.82203e-19	DOWN
NEUROD1_weighted	-2.43218	1.48192e-11	6.73935e-09	DOWN
MAGEA10_weighted	-2.50581	7.31526e-07	9.82405e-05	DOWN
LHX3_weighted	-2.53957	9.27696e-18	9.7701e-15	DOWN
LIPC_weighted	-2.60936	2.31684e-24	7.72667e-21	DOWN
PNMT_weighted	-2.7029	1.1284e-32	7.5264e-29	DOWN
PPP1R17_weighted	-2.79787	1.9424e-18	2.1593e-15	DOWN
IGDCC3_weighted	-2.85261	1.69149e-25	6.76933e-22	DOWN
CHRND_weighted	-2.89037	4.3067e-22	9.57524e-19	DOWN
SBK2_weighted	-2.89735	1.80111e-18	2.12002e-15	DOWN
CHGB_weighted	-2.99296	5.48074e-30	2.74174e-26	DOWN
PRSS56_weighted	-3.06182	5.90804e-14	3.81354e-11	DOWN
UNCX_weighted	-3.09677	4.25101e-19	5.31642e-16	DOWN
KRTAP4.6_weighted	-3.11416	2.08881e-16	1.81727e-13	DOWN
CLDN6_weighted	-3.14039	3.5175e-36	7.03851e-32	DOWN
TFAP2B_weighted	-3.17699	2.54501e-19	3.39504e-16	DOWN
CER1_weighted	-3.43366	9.11988e-35	9.12444e-31	DOWN
MAGEB2_weighted	-4.66138	9.41404e-23	2.69107e-19	DOWN

## Sheet: Sheet5
Table S5. Consistent differential methylation sites and transcription genes identified in the TCGA database.
CpG ID	CHR	Location	Gene symbol		TCGA Dataset
					Methylation			Expression
					Δβ	adjusted P value		FC (LOCRC vs. EOCRC)	FDR
cg24229701	12	130821962	PIWIL1		-0.125	0.027		-1.623	0.000182
cg05604079	4	122302268	QRFPR		0.164	0.011		1.767	4.69e-07
cg24727399	4	122302265	QRFPR		0.162	0.0113		1.767	4.69e-07
cg13643914	4	122302226	QRFPR		0.142	0.0389		1.767	4.69e-07
cg25999442	19	34113398	CHST8		0.106	0.0486		1.97	2.73e-13
cg09951349	8	11561584	GATA4		0.136	0.00411		1.323	0.0456
cg13765961	11	60223238	MS4A1		0.101	0.0191		1.161	0.000294
cg27546066	1	228248599	WNT3A		0.098	0.0454		1.021	0.00325

## Sheet: Sheet6
Table S6. Baseline information of CRC patients.
No.	Group	Sex	Age, years	Disease staging	Term of surgery	Operative method
1	LOCRC	female	65	Ⅰ	enterectomy	Laparoscopy
2	LOCRC	male	62	Ⅱ	enterectomy	Laparoscopy
3	LOCRC	female	67	Ⅱ	enterectomy	Laparoscopy
4	LOCRC	female	71	Ⅱ	enterectomy, colostomy	Laparoscopy
5	LOCRC	male	60	Ⅱ	Radical rectotomy	Laparoscopy
6	LOCRC	male	69	Ⅱ	enterectomy	Laparoscopy
7	LOCRC	female	77	Ⅱ	enterectomy	Laparoscopy
8	LOCRC	male	55	Ⅱ	enterodialysis, enterectomy, colostomy	Laparoscopy
9	LOCRC	male	61	Ⅱ	enterectomy	Laparoscopy
10	LOCRC	female	59	Ⅰ	Radical rectotomy	Laparoscopy
11	LOCRC	female	73	Ⅱ	enterectomy, colostomy	Laparoscopy
12	EOCRC	male	46	Ⅰ	enterectomy	Laparoscopy
13	EOCRC	male	36	Ⅱ	enterectomy, colostomy	Laparoscopy
14	EOCRC	male	46	Ⅱ	enterectomy	Laparoscopy
15	EOCRC	female	35	Ⅱ	Radical rectotomy	Laparoscopy
16	EOCRC	male	46	Ⅱ	Radical rectotomy, enterectomy	Laparoscopy
17	EOCRC	female	45	Ⅱ	colectomy	Laparoscopy
18	EOCRC	male	47	Ⅱ	Radical rectotomy	Laparoscopy

## Sheet: Sheet7
Table S7. RNA sequences of differentially expressed piRNAs and their IDs in piRBase, piRNAdb and RNAcentral.
piRNA	RNA sequence	ID in piRBase	ID in piRNAdb	ID in RNAcentral
FR019089	TGGGAAGTGATGACACCTGTGACTGTTGAA	piR-hsa-18860		piR-55660
FR019019	GTTCATGATGACACAGGACCTTGTCTGAAC	piR-hsa-28851	hsa-piR-28739	piR-36717
FR132045	TGGCGATGAGGAGGTACCTATTGTGTTGAGTA	piR-hsa-18287	hsa-piR-18128	piR-55152

## Sheet: Sheet8
Table S8. GSEA analysis of RNA-seq results (mimic-FR019089 vs mimic-NC).
ID	ONTOLOGY	Description	setSize	enrichmentScore	NES	qvalue	rank
GO:0009913	BP	epidermal cell differentiation	178	0.75	1.87	2.34e-07	1859
GO:0043588	BP	skin development	245	0.73	1.85	2.34e-07	1752
GO:0008544	BP	epidermis development	300	0.71	1.83	2.34e-07	2236
GO:0030216	BP	keratinocyte differentiation	124	0.77	1.85	2.9e-05	1742
GO:0016655	MF	oxidoreductase activity, acting on NAD(P)H, quinone or similar compound as acceptor	49	0.84	1.82	0.00154	682
GO:0050804	BP	modulation of chemical synaptic transmission	406	0.6	1.56	0.00154	2404
GO:0099177	BP	regulation of trans-synaptic signaling	407	0.59	1.56	0.00154	2404
GO:0016651	MF	oxidoreductase activity, acting on NAD(P)H	74	0.79	1.78	0.0024	1507
GO:0061097	BP	regulation of protein tyrosine kinase activity	50	0.83	1.79	0.003	1719
GO:1901661	BP	quinone metabolic process	36	0.86	1.78	0.003	1139
GO:0060828	BP	regulation of canonical Wnt signaling pathway	228	0.64	1.61	0.0034	2509
GO:0060428	BP	lung epithelium development	40	0.85	1.78	0.00357	2202
GO:0060070	BP	canonical Wnt signaling pathway	277	0.61	1.57	0.00357	2509
GO:0051347	BP	positive regulation of transferase activity	364	0.59	1.54	0.00357	1951
GO:0048732	BP	gland development	383	0.58	1.52	0.00357	1752
GO:0030326	BP	embryonic limb morphogenesis	107	0.72	1.69	0.00368	1439
GO:0035113	BP	embryonic appendage morphogenesis	107	0.72	1.69	0.00368	1439
GO:0016197	BP	endosomal transport	245	0.62	1.59	0.00368	2236
GO:0050673	BP	epithelial cell proliferation	386	0.58	1.51	0.00368	2722
GO:0043065	BP	positive regulation of apoptotic process	473	0.56	1.48	0.00368	2654
GO:0043068	BP	positive regulation of programmed cell death	493	0.56	1.47	0.00368	2654
GO:0072001	BP	renal system development	284	0.6	1.55	0.00522	2311
GO:0050680	BP	negative regulation of epithelial cell proliferation	129	0.7	1.68	0.00557	1694
GO:0009266	BP	response to temperature stimulus	150	0.68	1.66	0.00557	2289
GO:0001822	BP	kidney development	276	0.61	1.57	0.00557	2311
GO:0016614	MF	oxidoreductase activity, acting on CH-OH group of donors	119	0.69	1.65	0.00625	1256
GO:0030324	BP	lung development	170	0.65	1.62	0.00688	1752
GO:0035107	BP	appendage morphogenesis	128	0.7	1.67	0.00749	2195
GO:0035108	BP	limb morphogenesis	128	0.7	1.67	0.00749	2195
GO:2001235	BP	positive regulation of apoptotic signaling pathway	132	0.69	1.66	0.00768	1152
GO:0045103	BP	intermediate filament-based process	55	0.79	1.74	0.00772	2295
GO:0061098	BP	positive regulation of protein tyrosine kinase activity	27	0.88	1.72	0.00772	1719
GO:2000392	BP	regulation of lamellipodium morphogenesis	11	-0.95	-1.7	0.00772	121
GO:0031338	BP	regulation of vesicle fusion	22	0.89	1.69	0.00772	362
GO:0009408	BP	response to heat	95	0.72	1.68	0.00772	2110
GO:0030323	BP	respiratory tube development	174	0.65	1.62	0.00772	1752
GO:0045604	BP	regulation of epidermal cell differentiation	50	0.8	1.74	0.0083	1688
GO:0097306	BP	cellular response to alcohol	88	0.73	1.68	0.0083	2792
GO:0050730	BP	regulation of peptidyl-tyrosine phosphorylation	190	0.64	1.59	0.0083	2202
GO:0042326	BP	negative regulation of phosphorylation	297	0.58	1.51	0.0083	2654
GO:0045936	BP	negative regulation of phosphate metabolic process	343	0.57	1.48	0.0083	2654
GO:0045104	BP	intermediate filament cytoskeleton organization	54	0.8	1.73	0.00863	2295
GO:0097305	BP	response to alcohol	206	0.62	1.56	0.00882	1502
GO:0072673	BP	lamellipodium morphogenesis	18	-0.91	-1.8	0.00889	121
GO:0045682	BP	regulation of epidermis development	55	0.79	1.72	0.00889	1688
GO:0098773	BP	skin epidermis development	109	0.71	1.68	0.00889	2401
GO:1902075	BP	cellular response to salt	175	0.64	1.6	0.00889	2040
GO:0031630	BP	regulation of synaptic vesicle fusion to presynaptic active zone membrane	12	0.94	1.59	0.00889	362
GO:1901632	BP	regulation of synaptic vesicle membrane organization	12	0.94	1.59	0.00889	362
GO:0060541	BP	respiratory system development	192	0.64	1.59	0.00889	1752
GO:0033674	BP	positive regulation of kinase activity	289	0.59	1.52	0.00889	1951
GO:0050678	BP	regulation of epithelial cell proliferation	326	0.58	1.5	0.00892	2666
GO:0007272	BP	ensheathment of neurons	136	0.66	1.6	0.0104	2013
GO:0008366	BP	axon ensheathment	136	0.66	1.6	0.0104	2013
GO:0016616	MF	oxidoreductase activity, acting on the CH-OH group of donors, NAD or NADP as acceptor	113	0.69	1.63	0.0112	1256
GO:0110096	BP	cellular response to aldehyde	16	0.92	1.63	0.0112	523
GO:0042552	BP	myelination	134	0.67	1.61	0.0112	2013
GO:1904019	BP	epithelial cell apoptotic process	122	0.67	1.61	0.0112	2328
GO:0071241	BP	cellular response to inorganic substance	201	0.63	1.57	0.0112	1611
GO:0010563	BP	negative regulation of phosphorus metabolic process	344	0.57	1.48	0.0112	2654
GO:0002009	BP	morphogenesis of an epithelium	466	0.54	1.44	0.0112	2756
GO:0071248	BP	cellular response to metal ion	176	0.64	1.6	0.0138	1611
GO:0034605	BP	cellular response to heat	64	0.75	1.68	0.0141	2110
GO:0048736	BP	appendage development	161	0.65	1.59	0.0141	1558
GO:0060173	BP	limb development	161	0.65	1.59	0.0141	1558
GO:0045860	BP	positive regulation of protein kinase activity	243	0.6	1.51	0.0141	2538
GO:0060537	BP	muscle tissue development	357	0.56	1.46	0.0141	2778
GO:0001819	BP	positive regulation of cytokine production	400	0.55	1.44	0.0141	1708
GO:0008625	BP	extrinsic apoptotic signaling pathway via death domain receptors	79	0.74	1.68	0.0149	1152
GO:0032456	BP	endocytic recycling	86	0.72	1.65	0.0168	1691
GO:0090263	BP	positive regulation of canonical Wnt signaling pathway	95	0.7	1.63	0.0168	2398
GO:0046323	BP	glucose import	60	0.77	1.69	0.0174	872
GO:0062009	BP	secondary palate development	23	0.87	1.66	0.0174	1411
GO:0198738	BP	cell-cell signaling by wnt	411	0.54	1.43	0.0176	2516
GO:0050731	BP	positive regulation of peptidyl-tyrosine phosphorylation	135	0.66	1.59	0.0182	2202
GO:0001533	CC	cornified envelope	42	0.79	1.66	0.0191	2401
GO:0060479	BP	lung cell differentiation	26	0.85	1.66	0.0191	2202
GO:0060487	BP	lung epithelial cell differentiation	26	0.85	1.66	0.0191	2202
GO:1902644	BP	tertiary alcohol metabolic process	18	0.9	1.63	0.0191	1139
GO:0010001	BP	glial cell differentiation	215	0.6	1.52	0.0191	3239
GO:0045859	BP	regulation of protein kinase activity	445	0.53	1.41	0.0191	1951
GO:0001933	BP	negative regulation of protein phosphorylation	275	0.57	1.47	0.0215	2538
GO:0098793	CC	presynapse	468	0.53	1.41	0.0216	1986
GO:0003013	BP	circulatory system process	485	0.53	1.39	0.0216	1961
GO:0050801	BP	monoatomic ion homeostasis	499	0.51	1.36	0.0217	1927
GO:0048499	BP	synaptic vesicle membrane organization	28	0.85	1.68	0.0222	362
GO:0006405	BP	RNA export from nucleus	88	-0.65	-1.71	0.0226	1105
GO:0071867	BP	response to monoamine	69	0.73	1.64	0.0226	1961
GO:0071869	BP	response to catecholamine	69	0.73	1.64	0.0226	1961
GO:0050806	BP	positive regulation of synaptic transmission	136	0.64	1.54	0.0226	1986
GO:0002520	BP	immune system development	173	0.61	1.51	0.0226	2037
GO:0045095	CC	keratin filament	35	0.83	1.69	0.0227	1742
GO:0016055	BP	Wnt signaling pathway	410	0.54	1.43	0.0236	2516
GO:2000647	BP	negative regulation of stem cell proliferation	25	0.86	1.66	0.0236	626
GO:0060711	BP	labyrinthine layer development	39	0.81	1.68	0.0239	1314
GO:0048286	BP	lung alveolus development	43	0.79	1.67	0.0239	1734
GO:0060669	BP	embryonic placenta morphogenesis	23	0.86	1.64	0.0239	1730
GO:0030177	BP	positive regulation of Wnt signaling pathway	130	0.65	1.56	0.0239	2398
GO:1990778	BP	protein localization to cell periphery	321	0.56	1.46	0.0239	2404
GO:0061564	BP	axon development	436	0.53	1.41	0.0239	2581
GO:0035567	BP	non-canonical Wnt signaling pathway	63	0.75	1.67	0.0242	1544
GO:0140029	BP	exocytic process	80	0.72	1.64	0.0242	1091
GO:0060713	BP	labyrinthine layer morphogenesis	18	0.89	1.62	0.0258	1314
GO:0021782	BP	glial cell development	104	0.68	1.6	0.026	2013
GO:0030003	BP	intracellular monoatomic cation homeostasis	434	0.53	1.4	0.026	2099
GO:0045109	BP	intermediate filament organization	35	0.82	1.69	0.0273	1742
GO:1900103	BP	positive regulation of endoplasmic reticulum unfolded protein response	13	0.91	1.57	0.0273	41
GO:0032026	BP	response to magnesium ion	16	0.9	1.6	0.0275	771
GO:0048167	BP	regulation of synaptic plasticity	175	0.62	1.53	0.03	2316
GO:0070542	BP	response to fatty acid	47	0.77	1.67	0.0309	2169
GO:1990830	BP	cellular response to leukemia inhibitory factor	92	0.68	1.59	0.033	3148
GO:0071407	BP	cellular response to organic cyclic compound	465	0.52	1.38	0.0345	3098
GO:1902745	BP	positive regulation of lamellipodium organization	33	-0.8	-1.79	0.035	961
GO:0002679	BP	respiratory burst involved in defense response	10	0.94	1.56	0.035	243
GO:1990823	BP	response to leukemia inhibitory factor	94	0.68	1.58	0.0355	3148
GO:1903894	BP	regulation of IRE1-mediated unfolded protein response	14	0.91	1.58	0.0364	41
GO:0010839	BP	negative regulation of keratinocyte proliferation	23	0.85	1.62	0.0367	390
GO:0045616	BP	regulation of keratinocyte differentiation	33	0.82	1.67	0.037	1446
GO:0006346	BP	DNA methylation-dependent heterochromatin formation	26	0.84	1.63	0.037	1231
GO:0018108	BP	peptidyl-tyrosine phosphorylation	229	0.57	1.45	0.037	2311
GO:0055080	BP	monoatomic cation homeostasis	492	0.52	1.37	0.037	1927
GO:0030280	MF	structural constituent of skin epidermis	16	0.89	1.59	0.0411	1687
GO:0098815	BP	modulation of excitatory postsynaptic potential	44	0.78	1.65	0.042	2316
GO:0031644	BP	regulation of nervous system process	96	0.68	1.57	0.042	1052
GO:0007517	BP	muscle organ development	291	0.56	1.44	0.042	2778
GO:0060706	BP	cell differentiation involved in embryonic placenta development	21	0.87	1.64	0.0429	1314
GO:0006873	BP	intracellular monoatomic ion homeostasis	441	0.52	1.37	0.0433	2099
GO:0006919	BP	activation of cysteine-type endopeptidase activity involved in apoptotic process	61	0.73	1.62	0.0433	2038
GO:0007409	BP	axonogenesis	388	0.53	1.39	0.0444	2958
GO:0005882	CC	intermediate filament	91	0.69	1.59	0.0454	2295
GO:0004033	MF	aldo-keto reductase (NADP) activity	28	0.83	1.64	0.0464	1139
GO:0043195	CC	terminal bouton	34	0.81	1.65	0.048	714
GO:0061436	BP	establishment of skin barrier	30	0.82	1.63	0.048	2401
GO:1904035	BP	regulation of epithelial cell apoptotic process	94	0.67	1.56	0.05	2328
GO:0042303	BP	molting cycle	95	0.67	1.56	0.05	2221
GO:0042633	BP	hair cycle	95	0.67	1.56	0.05	2221
GO:0001228	MF	DNA-binding transcription activator activity, RNA polymerase II-specific	396	0.52	1.37	0.05	3148

## Sheet: Sheet9
Table S9. GSEA analysis of RNA-seq results (mimic-FR019019 vs mimic-NC).
ID	ONTOLOGY	Description	setSize	enrichmentScore	NES	qvalue	rank
GO:0043588	BP	skin development	234	0.68	1.76	7.58e-05	1997
GO:1901661	BP	quinone metabolic process	38	0.89	1.9	0.000267	1159
GO:0009913	BP	epidermal cell differentiation	167	0.69	1.74	0.000544	2382
GO:0048732	BP	gland development	387	0.59	1.6	0.000544	1529
GO:0060828	BP	regulation of canonical Wnt signaling pathway	231	0.65	1.7	0.000644	1593
GO:0198738	BP	cell-cell signaling by wnt	416	0.58	1.58	0.000656	1765
GO:0016055	BP	Wnt signaling pathway	415	0.58	1.58	0.000702	1765
GO:0030111	BP	regulation of Wnt signaling pathway	304	0.6	1.62	0.000706	1765
GO:0060070	BP	canonical Wnt signaling pathway	280	0.61	1.63	0.000982	1593
GO:0016655	MF	oxidoreductase activity, acting on NAD(P)H, quinone or similar compound as acceptor	49	0.83	1.84	0.00156	668
GO:0008544	BP	epidermis development	289	0.61	1.63	0.00158	2265
GO:0042733	BP	embryonic digit morphogenesis	55	0.81	1.82	0.00183	1480
GO:0010817	BP	regulation of hormone levels	434	0.56	1.54	0.0019	2797
GO:0030216	BP	keratinocyte differentiation	112	0.72	1.75	0.00273	1997
GO:0008625	BP	extrinsic apoptotic signaling pathway via death domain receptors	80	0.76	1.79	0.00308	2808
GO:0030177	BP	positive regulation of Wnt signaling pathway	130	0.69	1.7	0.00495	3287
GO:0050768	BP	negative regulation of neurogenesis	122	0.7	1.73	0.00799	3382
GO:0030135	CC	coated vesicle	277	0.58	1.53	0.00881	2427
GO:0043173	BP	nucleotide salvage	17	0.92	1.69	0.0114	456
GO:0051961	BP	negative regulation of nervous system development	127	0.68	1.68	0.0114	3382
GO:0048736	BP	appendage development	161	0.65	1.63	0.0114	1793
GO:0060173	BP	limb development	161	0.65	1.63	0.0114	1793
GO:0002009	BP	morphogenesis of an epithelium	463	0.53	1.45	0.0114	2863
GO:0050680	BP	negative regulation of epithelial cell proliferation	129	0.67	1.66	0.012	2157
GO:0016197	BP	endosomal transport	245	0.59	1.55	0.012	1766
GO:0042060	BP	wound healing	376	0.55	1.49	0.0123	2486
GO:0030136	CC	clathrin-coated vesicle	179	0.63	1.61	0.0131	2427
GO:0035107	BP	appendage morphogenesis	128	0.67	1.66	0.0167	1793
GO:0035108	BP	limb morphogenesis	128	0.67	1.66	0.0167	1793
GO:0090090	BP	negative regulation of canonical Wnt signaling pathway	126	0.67	1.65	0.0167	1593
GO:0051347	BP	positive regulation of transferase activity	359	0.54	1.46	0.0213	2265
GO:0009611	BP	response to wounding	487	0.52	1.43	0.0224	2816
GO:0000287	MF	magnesium ion binding	214	0.59	1.53	0.0238	1256
GO:1901657	BP	glycosyl compound metabolic process	72	0.73	1.7	0.0245	1461
GO:0070972	BP	protein localization to endoplasmic reticulum	74	0.72	1.69	0.027	2555
GO:0060560	BP	developmental growth involved in morphogenesis	220	0.59	1.54	0.027	2968
GO:0030326	BP	embryonic limb morphogenesis	106	0.68	1.66	0.0274	1480
GO:0035113	BP	embryonic appendage morphogenesis	106	0.68	1.66	0.0274	1480
GO:2001236	BP	regulation of extrinsic apoptotic signaling pathway	145	0.63	1.58	0.0284	3088
GO:0016614	MF	oxidoreductase activity, acting on CH-OH group of donors	117	0.67	1.64	0.0292	1196
GO:0016616	MF	oxidoreductase activity, acting on the CH-OH group of donors, NAD or NADP as acceptor	110	0.66	1.61	0.0292	1196
GO:0006720	BP	isoprenoid metabolic process	115	0.66	1.62	0.0318	1250
GO:0140092	CC	bBAF complex	10	-0.94	-1.63	0.0343	35
GO:0005788	CC	endoplasmic reticulum lumen	277	0.55	1.45	0.0364	3246
GO:0016093	BP	polyprenol metabolic process	24	0.87	1.68	0.0366	386
GO:1904019	BP	epithelial cell apoptotic process	121	0.66	1.61	0.0412	1486
GO:1902041	BP	regulation of extrinsic apoptotic signaling pathway via death domain receptors	46	0.78	1.71	0.0432	2808
GO:0060021	BP	roof of mouth development	82	0.71	1.66	0.0432	1973
GO:0016049	BP	cell growth	441	0.52	1.42	0.0449	2492
GO:0030662	CC	coated vesicle membrane	177	0.62	1.57	0.047	2427
GO:0034774	CC	secretory granule lumen	278	0.55	1.45	0.047	2968
GO:1990778	BP	protein localization to cell periphery	320	0.55	1.47	0.0472	3198
GO:0019748	BP	secondary metabolic process	48	0.78	1.71	0.0474	2410
GO:0140303	MF	intramembrane lipid transporter activity	38	0.8	1.7	0.0474	1266
GO:0097035	BP	regulation of membrane lipid distribution	54	0.75	1.68	0.0474	1266
GO:0034204	BP	lipid translocation	49	0.76	1.68	0.0474	1266
GO:0045604	BP	regulation of epidermal cell differentiation	49	0.76	1.67	0.0474	2265
GO:0009156	BP	ribonucleoside monophosphate biosynthetic process	33	0.81	1.67	0.0474	456
GO:0032091	BP	negative regulation of protein binding	70	0.72	1.66	0.0474	1648
GO:0051291	BP	protein heterooligomerization	26	0.84	1.65	0.0474	1152
GO:0072599	BP	establishment of protein localization to endoplasmic reticulum	47	0.75	1.65	0.0474	2555
GO:0042440	BP	pigment metabolic process	73	0.7	1.64	0.0474	443
GO:0098773	BP	skin epidermis development	108	0.67	1.64	0.0474	1985
GO:0048596	BP	embryonic camera-type eye morphogenesis	22	0.86	1.63	0.0474	1138
GO:0140328	MF	floppase activity	16	0.9	1.63	0.0474	471
GO:0009130	BP	pyrimidine nucleoside monophosphate biosynthetic process	15	0.91	1.62	0.0474	456
GO:0032780	BP	negative regulation of ATP-dependent activity	14	0.91	1.62	0.0474	213
GO:0110096	BP	cellular response to aldehyde	15	0.9	1.62	0.0474	668
GO:0048188	CC	Set1C/COMPASS complex	14	0.91	1.62	0.0474	83
GO:0018210	BP	peptidyl-threonine modification	106	0.66	1.61	0.0474	2154
GO:0090263	BP	positive regulation of canonical Wnt signaling pathway	95	0.67	1.61	0.0474	3473
GO:0006805	BP	xenobiotic metabolic process	101	0.66	1.6	0.0474	2410
GO:0001889	BP	liver development	130	0.64	1.59	0.0474	1200
GO:0007173	BP	epidermal growth factor receptor signaling pathway	99	0.66	1.58	0.0474	556
GO:0061008	BP	hepaticobiliary system development	133	0.63	1.56	0.0474	1200
GO:0071466	BP	cellular response to xenobiotic stimulus	162	0.61	1.55	0.0474	2415
GO:0031345	BP	negative regulation of cell projection organization	176	0.6	1.52	0.0474	3896
GO:0033674	BP	positive regulation of kinase activity	285	0.55	1.46	0.0474	2265
GO:0016757	MF	glycosyltransferase activity	239	0.56	1.46	0.0474	1400
GO:0060205	CC	cytoplasmic vesicle lumen	280	0.55	1.45	0.0474	2968
GO:0031983	CC	vesicle lumen	281	0.55	1.45	0.0474	2968
GO:0050678	BP	regulation of epithelial cell proliferation	322	0.54	1.45	0.0474	3289
GO:0072001	BP	renal system development	281	0.54	1.45	0.0474	1529
GO:0010563	BP	negative regulation of phosphorus metabolic process	341	0.53	1.41	0.0474	3088
GO:0003013	BP	circulatory system process	480	0.5	1.38	0.0474	2359
GO:0035567	BP	non-canonical Wnt signaling pathway	63	0.72	1.64	0.0479	1760
GO:0001837	BP	epithelial to mesenchymal transition	154	0.61	1.54	0.0479	3120
GO:0001216	MF	DNA-binding transcription activator activity	392	0.51	1.4	0.0479	2511
GO:0050673	BP	epithelial cell proliferation	383	0.52	1.4	0.0487	3289
GO:0030901	BP	midbrain development	78	0.69	1.63	0.0487	3052
GO:0031589	BP	cell-substrate adhesion	325	0.53	1.42	0.0487	2968
GO:0032456	BP	endocytic recycling	85	0.69	1.63	0.0488	1766
GO:0005782	CC	peroxisomal matrix	47	-0.74	-1.71	0.0489	539
GO:0031907	CC	microbody lumen	47	-0.74	-1.71	0.0489	539
GO:0036499	BP	PERK-mediated unfolded protein response	18	0.87	1.61	0.049	16
GO:0098876	BP	vesicle-mediated transport to the plasma membrane	145	0.61	1.52	0.049	2042
GO:0010001	BP	glial cell differentiation	212	0.57	1.46	0.0499	2265
